# Supplementary material for: A Little Peek May Be Enough: How Small Hive Beetle Estimates Can Help Address Immediate Colony Management Needs
Source: Insects. 2025 May 13;16(5):517. doi: 10.3390/insects16050517 (PMC12111984; doi:10.3390/insects16050517)
Supplement: Supplementary file 1 [file insects-16-00517-s001.zip]

Archive with 1 entries (1 files):
- insects-3571421-supplementary.mp4
